# Supplementary material for: ceas: an R package for Seahorse data analysis and visualization
Source: Bioinformatics. 2024 Aug 12;40(8):btae503. doi: 10.1093/bioinformatics/btae503 (PMC11349193; doi:10.1093/bioinformatics/btae503)
Supplement: btae503_Supplementary_Data [file btae503_supplementary_data.zip]

Archive with 1 entries (1 files):
- House_Eapen_supplementary_file_03.pdf
